# Supplementary material for: Antimicrobial Resistance and Virulence Characterization of Listeria monocytogenes Strains Isolated from Food and Food Processing Environments
Source: Pathogens. 2022 Sep 25;11(10):1099. doi: 10.3390/pathogens11101099 (PMC9607609; doi:10.3390/pathogens11101099)
Supplement: Supplementary file 1 [file pathogens-11-01099-s001.zip]

Archive with 1 entries (1 files):
- pathogens-1909954-supplementary.pdf
